# Supplementary material for: Lewis Acid-Base Adducts of α-Amino Acid-Derived Silaheterocycles and N-Methylimidazole
Source: Molecules. 2023 Nov 28;28(23):7816. doi: 10.3390/molecules28237816 (PMC10708346; doi:10.3390/molecules28237816)
Supplement: Supplementary file 1 [file molecules-28-07816-s001.zip]

Archive with 3 entries (3 files):
- all-in-one.cif
- checkcif_all-in-one.pdf
- Supporting_information_NMI-Adducts.pdf
